# Supplementary material for: Incidence of Dupuytren’s disease following hand trauma: a systematic review
Source: J Hand Surg Eur Vol. 2025 Aug 1;51(1):6–13. doi: 10.1177/17531934251360545 (PMC12705875; doi:10.1177/17531934251360545)
Supplement: sj-xlsx-1-jhs-10.1177_17531934251360545 - Supplemental material for Incidence of Dupuytren’s disease following hand trauma: a systematic review [file sj-xlsx-1-jhs-10.1177_17531934251360545.xlsx]

## Sheet: Search Terms
Date	Searches	Databases & results
		PubMed	Scopus	Cochrane	Embase
3.07.2024	(("surgery" OR "injury" OR "release" OR "decompression") AND ("Dupuytren’s contracture" OR "Dupuytren’s disease") AND ("new onset" OR "new-onset" OR "incidence" OR "secondary"))	140 results		61 results	261 results
11.08.2024	(TITLE-ABS-KEY("surgery" OR "injury" OR "release" OR "decompression") AND TITLE-ABS-KEY("Dupuytren’s contracture" OR "Dupuytren’s disease") AND TITLE-ABS-KEY("new onset" OR "new-onset" OR "incidence" OR "secondary"))		182 results
6.08.2024	("Dupuytren Contracture"[MeSH] OR "Dupuytren's disease" OR "palmar fibromatosis") AND ("Surgical Procedures, Operative"[MeSH] OR surgery OR surgical trauma OR "postoperative complications") AND ("Hand Injuries"[MeSH] OR "Hand Trauma" OR "Hand Surgery" OR "Hand Injury" OR "Carpal Tunnel Release" OR "Trigger Finger Disorder" OR "De Quervain Disease" OR "hand fractures" OR "hand lacerations" OR "han…	93 results
	('dupuytren contracture'/exp OR 'dupuytren disease' OR 'palmar fibromatosis') AND ('surgical procedure'/exp OR 'surgical injury' OR 'surgery' OR 'operative injury' OR 'surgical trauma' OR 'postoperative complication'/exp OR 'post-surgical complications') AND ('hand injury'/exp OR 'hand trauma' OR 'hand surgery' OR 'hand fracture'/exp OR 'hand laceration' OR 'hand burn'/exp OR 'carpal tunnel relea…				171 results
11.08.2024	(TITLE-ABS-KEY("Dupuytren's contracture" OR "Dupuytren's disease" OR "palmar fibromatosis") AND TITLE-ABS-KEY("surgical procedures" OR "surgery" OR "surgical trauma" OR "postoperative complications") AND TITLE-ABS-KEY("hand injuries" OR "hand trauma" OR "hand surgery" OR "hand injury" OR "carpal tunnel release" OR "trigger finger disorder" OR "de quervain disease" OR "hand fractures" OR "hand lac…		76 results
	("Dupuytren Contracture"[MeSH] OR "Dupuytren's disease" OR "palmar fibromatosis") AND ("Hand Injuries"[MeSH] OR "Hand Trauma" OR "Hand Injury" OR "Hand Surgery" OR "Carpal Tunnel Release" OR "Trigger Finger Disorder" OR "De Quervain Disease" OR "hand fractures" OR "hand lacerations" OR "hand burns") AND (incidence OR prevalence OR onset OR "risk factors")	112 results
	('dupuytren contracture'/exp OR 'dupuytren disease' OR 'palmar fibromatosis') AND ('hand injury'/exp OR 'hand trauma' OR 'hand surgery'/exp OR 'carpal tunnel release' OR 'trigger finger'/exp OR 'de quervain disease'/exp OR 'hand fracture'/exp OR 'hand laceration'/exp OR 'hand burn'/exp) AND ('incidence'/exp OR 'prevalence'/exp OR 'onset' OR 'risk factor'/exp)				96 results
	(TITLE-ABS-KEY("Dupuytren's contracture" OR "Dupuytren's disease" OR "palmar fibromatosis") AND TITLE-ABS-KEY("hand injuries" OR "hand trauma" OR "hand injury" OR "hand surgery" OR "carpal tunnel release" OR "trigger finger disorder" OR "de quervain disease" OR "hand fractures" OR "hand lacerations" OR "hand burns") AND TITLE ABS-KEY("incidence" OR "prevalence" OR "onset" OR "risk factors"))		100 results
13.08.2024	("Dupuytren Contracture"[MeSH] OR "Dupuytren's disease" OR "palmar fibromatosis") AND ("Hand Injuries"[MeSH] OR "Hand Trauma" OR "Hand Injury" OR "Hand Surgery" OR "Carpal Tunnel Release" OR "Trigger Finger Release" OR "hand fractures" OR "hand lacerations" OR "hand burns" OR "trauma induced" OR "post-traumatic") AND ("incidence" OR "prevalence" OR "onset" OR "risk factors")	79 results
	('dupuytren contracture'/exp OR 'dupuytren disease' OR 'palmar fibromatosis') AND ('hand injury'/exp OR 'hand trauma' OR 'hand fracture'/exp OR 'hand laceration' OR 'hand burn'/exp OR 'trauma-induced' OR 'post-traumatic') AND ('incidence' OR 'prevalence' OR 'onset' OR 'risk factor'/exp)		29 results
	(TITLE-ABS-KEY("Dupuytren's contracture" OR "Dupuytren's disease" OR "palmar fibromatosis") AND TITLE-ABS-KEY("hand injuries" OR "hand trauma" OR "hand injury" OR "hand surgery" OR "carpal tunnel release" OR "trigger finger disorder" OR "de quervain disease" OR "hand fractures" OR "hand lacerations" OR "hand burns" OR "trauma induced" OR "post-traumatic") AND TITLE-ABS-KEY("incidence" OR "prevale…				101 results
	("Dupuytren's Contracture"[MeSH] OR "Dupuytren's Disease"[MeSH] OR "Dupuytren Contracture" OR "Dupuytren Disease" OR "Dupuytren's contracture incidence") AND ("Carpal Tunnel Release" OR "Trigger Finger Release" OR "Mass Excision" OR "Cubital Tunnel Release" OR "First CMC Arthroplasty" OR "De Quervain Release" OR "Dupuytren Contracture Release" OR "IPJ Fusion" OR "MCPJ Fusion" OR "Arthroplasty" OR…	65 results
15.08.2024	("dupuytren contracture"[Title/Abstract] OR ("dupuytren's contracture"[Title/Abstract] OR ("dupuytren disease"[Title/Abstract] OR ("dupuytren's disease"[Title/Abstract] OR ("dupuytren nodule"[Title/Abstract] OR ("dupuytren's nodule"[Title/Abstract])))))AND ("injury"[Title] OR "trauma"[Title]))	23 results
17.08.2024	17.08.2024 ("Dupuytren Contracture"[MeSH] OR "Dupuytren's disease" OR "palmar fibromatosis") AND ("vibration injuries"[MeSH] OR "vibration exposure") AND (incidence OR prevalence OR onset OR "risk factors")	11 results
	17.08.2024 (TITLE-ABS-KEY("Dupuytren's contracture" OR "Dupuytren's disease" OR "palmar fibromatosis") AND TITLE-ABS-KEY("vibration injuries" OR "vibration exposure") AND TITLE-ABS-KEY("incidence" OR "prevalence" OR "onset" OR "risk factors"))		13 results
	17.08.2024 ('dupuytren contracture'/exp OR 'dupuytren disease' OR 'palmar fibromatosis') AND ('vibration injuries'/exp OR 'vibration exposure') AND (incidence OR prevalence OR onset OR 'risk factor'/exp)				11 results
	("Dupuytren Contracture"[MeSH] OR "Dupuytren's disease" OR "palmar fibromatosis") AND ("Fractures, Bone"[MeSH] OR "hand fractures" OR "bone fractures" OR "fracture healing") AND (incidence OR prevalence OR onset OR "risk factors")	6 results
	(TITLE-ABS-KEY("Dupuytren's contracture" OR "Dupuytren's disease" OR "palmar fibromatosis") AND TITLE-ABS-KEY("hand fractures" OR "bone fractures" OR "fracture healing") AND TITLE-ABS-KEY("incidence" OR "prevalence" OR "onset" OR "risk factors"))		7 results
	('dupuytren contracture'/exp OR 'dupuytren disease' OR 'palmar fibromatosis') AND ('hand fracture'/exp OR 'bone fracture'/exp OR 'fracture healing') AND (incidence OR prevalence OR onset OR 'risk factor'/exp)				25 results
